# Supplementary material for: Integrating PLOR and SPAAC Click Chemistry for Efficient Site-Specific Fluorescent Labeling of RNA
Source: Int J Mol Sci. 2025 Mar 13;26(6):2601. doi: 10.3390/ijms26062601 (PMC11942227; doi:10.3390/ijms26062601)
Supplement: Supplementary file 1 [file ijms-26-02601-s001.zip]

Archive with 1 entries (1 files):
- ijms-3503578-supplementary.pdf
